# Supplementary material for: Specific Xylan Activity Revealed for AA9 Lytic Polysaccharide Monooxygenases of the Thermophilic Fungus Malbranchea cinnamomea by Functional Characterization
Source: Appl Environ Microbiol. 2019 Nov 14;85(23):e01408-19. doi: 10.1128/AEM.01408-19 (PMC6856335; doi:10.1128/AEM.01408-19)
Supplement: Supplemental file 2 [file AEM.01408-19-sd002.xlsx]

## Sheet: a) Upregulation & fpkm
Supplemental File 1a:
	Expression and upregulation levels of putative AA9 LPMOs of Malbranchea cinnamomea.
	Protein ID	Gene ID	Locus tag	Genbank accession number	CAZy domains	sec	fpkma			diff expa
							bran	xylan	glc	bran	xylan
	McAA9A	MalCi_123.8	MALCI_0000123.8	MK135883	AA9	Y	97.6337	46.0462	46.3757
	McAA9B	MalCi_604.52	MALCI_0000604.52	MK135884	AA9	Y	12.3043	2.38575	1.27848	27.9002
	McAA9C	MalCi_604.99	MALCI_0000604.99	MK095629	AA9	Y	0	0	0
	McAA9D	MalCi_630.43	MALCI_0000630.43	MK135885	AA9	Y	2.99618	1.86003	3.29008
	McAA9E	MalCi_639.3	MALCI_0000639.3	MK135886	AA9	Y	31.3197	15.3264	6.14407	4.39374
	McAA9F	MalCi_739.16	MALCI_0000739.16	MK135887	AA9	Y	171.996	67.3146	8.35533	19.713	7.78143
	McAA9G	MalCi_780.38	MALCI_0000780.38	MK135888	AA9	Y	3.25859	0.679369	0.769551
	McAA9H	MalCi_638.10	MALCI_0000638.10	MK135889	AA9	Y	39.6683	107.15	0	15.206	31.259
	Expression and upregulation levels of putative AA9 LPMOs of Malbranchea cinnamomea. Protein ID corresponds to the nomenclature used in the current publication. Gene ID and locus tag correspond to the identifiers used in the published version of the genome and transcriptome (Genbank assembly accession no. FQSS02000000; Granchi et al,. 2017). Genbank accession numbers are the deposited genomic sequ…
	a Numbers taken from Hüttner et al., 2017
	References
	Granchi, Z., van Pelt, S., Thanh, V.N., Olsson, L., Hüttner, S., 2017. Genome sequence of the thermophilic biomass-degrading fungus Malbranchea cinnamomea. Genome Announc. 5, 1–2.
	Hüttner, S., Nguyen, T.T., Granchi, Z., Chin-A-Woeng, T., Ahrén, D., Larsbrink, J., Thanh, V.N., Olsson, L., 2017. Combined genome and transcriptome sequencing to investigate the plant cell wall degrading enzyme system in the thermophilic fungus Malbranchea cinnamomea. Biotechnol. Biofuels 10. https://doi.org/10.1186/s13068-017-0956-0

## Sheet: b) Domain structure
Supplemental File 1b:
	Domain structure and important amino acids in M. cinnamomea AA9s
			Native protein, prediction by Protparam											Domain structure									Catalytic sites in histidine brace						Conserved disulphide bridges
			Incl. signal peptide			Excl. signal peptide			Size on SDS-PAGE (kDa)					Domains predicted by dbCAN				Domains predicted by NCBI CDD			Predicted by MSA		His1		His2		Tyr		1	2
		cDNA length native protein (bp)	Protein length (aa)	Molecular weight (kDa)	Theoretical pI	Protein length (aa)	Molecular weight (kDa)	Theoretical pI	Undigested	+EndoH	Calculated extinction coefficient (ProtParam), M-1 cm-1, all Cys reduced	Predicted signal peptide cleavage site	Predicted N-glyc sites (by NetNGlyc 1.0)	CBM	AA9	Length of AA9	Others	CBM	AA9 (GH61 domain)	others	AA9	Length of AA9
	McAA9A	1005	334	35.26	4.38	312	33.06	4.23	43.1	38.7	45380	22/23	N160, N208	-	aa23-236	213	-	-	aa24-240	-	aa23-251	229	…ARVRAH…	His23	…PESHHGPVID...	His108	…GAQNYPQCF...	Tyr197	Cys78-Cys200	-
	McAA9B	738	245	26.61	4.57	227	25	4.5	26.7	26	66350	18/19	-	-	aa19-220	201	-	-	aa20-234	-	aa19-245	227	…GVSAH…	His19	…PDSHKGPII...	His105	…GAQVYPSNCF...	Tyr190	Cys70-Cys193	-
	McAA9C	699	232	25	5.28	213	23.26	5.13	23.9	23.3	48930	19/20	N184	-	aa20-215	195	-	-	aa22-222	-	aa20-232	213	…AASAH…	His20	…APIRHIGPI…	His91	…GAQFYLAC...	Tyr177	Cys61-Cys180	-
	McAA9D	705	234	24.75	4.49	216	22.93	4.38	-	-	40910	18/19	- (N62 and N195 are in sequons, but followed by proline, which makes N-glyc highly unlikely)	-	aa19-219	200	-	-	aa20-220	-	aa19-234	216	…AVSAH…	His19	…DPSHKGPVM...	His95	…GAQLYMECA...	Tyr179	Cys57-Cys182	Cys152-Cys234
	McAA9E	780	259	26.69	4.34	239	24.9	4.28	-	-	39420	20/21	-	-	aa21-228	207	-	-	aa23-231	-	aa21-244	223	...GVAGH...	His21	…IGGNHWGPVL...	His99	…GAQFYMTCY...	Tyr190	Cys58-Cys193	-
	McAA9F	729	242	25.27	5.16	222	23.24	5.01	26.5	26.5	44920	20/21	-	-	aa21-227	206	-	-	aa22-232	-	aa21-242	222	…YAAAH…	His21	…TWPESHHGPVL...	His101	…GAQAYPQCI...	Tyr189	Cys71-Cys192	-
	McAA9G	747	248	26.56	4.44	227	24.66	4.44	-	-	45380	21/22	N58	-	aa22-233	211	-	-	aa23-238	-	aa22-248	227	…GVAAH…	His22	…TWPESHHGPVL...	His107	…GAAQLYPQCI...	Tyr192	Cys77-Cys195	-
	McAA9H	693	230	24.35	4.87	213	22.79	4.73	23.3	22.8	49390	17/18	-	-	aa18-215	197	-	-	aa19-220	-	aa18-230	213	…AASAH…	His18	…SPSIYHPGPLQ...	His89	…GAQFYLSCAQ...	Tyr175	Cys59-Cys178	-
	Domain structure of M. cinnamomea AA9s. The coloured bars (drawn to scale) indicate the length of the signal peptides (purple, predicted with SignalP 4.1) and the AA9 domains (dark yellow, predicted with dbCAN2; dark yellow striped, predicted by multiple sequence alignment (MSA); numbers indicate the amino acid residues at start and end of the AA9 domain). BLAST, Pfam and dbCAN2 searches did not …

## Sheet: c) Pairwise alignments
Supplemental File 1c:
	Catalytic domains of McAA9s were pairwise aligned with the EMBOSS Needle algorithm
	McAA9A	>McAA9A HGYVSGIVVDGAYHGGYIVDKYPYMPNPPDVVGWSTTATDLGFVAPDAFGDPDIICHRDGAPGAIHAKVNAGATIELQWNTWPESHHGPVIDYLANCNGDCSSVDKTSLKFFKISEAGLNDGSNAPGQWASDDLIANNNSWTVTIPKSIAPGNYVLRHEIIALHSAGNQNGAQNYPQCFNLEITSNGSDNPEGVLGTELYKADDPGILFNIYQPMDSYPIPGPALYTGG
	McAA9B	>McAA9B HGYVSKAILDGKEYTGYLPYEDPYHNPPPERIFRKIAGNGPIEDLTSIDLQCGGWQNSGSAPAPLTAEPVTPGTVQKLQWTTWPDSHKGPIITYMARCPGDCSEYEPGTDAVWFKIAEDGKHDDGSWASDPLINDVPYEFTIPEGLAPGNYIVRHELWALHAAWTYPGAQVYPSCFQVKVVGDGTQQPTNLVAFPGEYTPDTPGVVYDIYQNNEPYPIPGPPVWTPA
	McAA9C	>McAA9C HNIFPNLIVDGTVTGDWEFVRTTANKWSREGLTNVNSESMRCYEEAGRPPSEVKTVKAGSRVGFASQAPIRHIGPVLFYMARVPDGQDVDSWTPSGDVWFKIHQQGPERSESGWTWPTQDQTELFVDIPASVPDGNYLLRIEQIALHDAQYVGGAQFYLACGQINVTGGGSGDPGPKVSFPGAYKPTDPGILLDLHGHPPANYQFPGPAVWQG
	McAA9D	>McAA9D HTIMTSLVVDGTEYPPGHAVRIPSYNGPITDVTSNSVACNGPPNPTTPSSEIIMVRAGSTIQGKWRHTETDVIDPSHKGPVMAYLKKVDDAINDPGTGDGWFKIWEDGLHDDGTWAVDDLIAANGYQDIPIPPCLADGQYLLRAEIIALHGASQPGGAQLYMECAQIGVVGGSGTANPSTVAFPGAYKADDPGITVNIYWPPLEEYIIPGPDPFTC
	McAA9E	>McAA9E HATFQQLWVDGEDKISACARLPLSNSPVTDVNSAEIACNANSGPAAEKCTVSAGGVVTVEMHQQPGDRSCDNEAIGGNHWGPVLVYMSKVDDSATADGSGGWFKIFEDTWAPAPNSNSGSDDYWGVKDLNAHCGRMDVPIPADLAPGDYLLRAEVIALHTASSPGGAQFYMTCYQLTVDGEGSQSPQTVSFPGAYSPSDPGIQINIYQKLTEYVSPGPAVIEGG
	McAA9F	>McAA9F HGYVSSIQADGQTYPGADPHNPNPESPGWQAENTDLGFVEPSAFSTPAIACHKNARAPPAHATVQAGSTIKLTWNTWPESHHGPVLDYIAPCNGDCSSASAGSLNFVKIAEKGLISGSNPGFWAADELIQNGNSWEVTIPANLAPGKYVLRHEIIALHSAGNPNGAQAYPQCINLEVTGGGSATPSGQPATSFYSPNDPGILFNLYQSFDSYPIPGPAVWSG
	McAA9G	>McAA9G HGHVSKIFLDGQEYGGWIADVYPYMPEPPETIGWPTNVTDNGFVSPDRFSSPEIICHRGGVPSAISAPVSAGGTVELEWSTWPESHHGPVLNYLAKVDGDFSDIGPSTLQFFKFDETGLVSGSNPGYWGTDVMLANGRRYSMMIPSTIAPGKYVLRHELVALQNVGAAQLYPQCINIEVTSNTTGGDVNPGGTPATELYSPADPGFLFNIYEQYDSYPIPGQDVFRD
	McAA9H	>McAA9H HYTFPSLIANGVVTGEWEYVRQTENHYSNAPVTDVSSEAIRCYENPGRPAAKTLSVAAGSTVGFTVSPSIYHPGPLQFYMARVPDGQTADSWDGSGQVWFKIFEQGPQIDPSGLTWPSDGLSQVQVTIPSSLPSGDYLLRVEQIGLHSASSVNGAQFYLSCAQLTVTGGGNGNPGPLVSFPGAYSPTDPGLLINIYWPIPTSYELPGPPVWRG
	a										b
	Identity [%]	McAA9H	McAA9G	McAA9F	McAA9E	McAA9D	McAA9C	McAA9B	McAA9A		Similarity [%]	McAA9H	McAA9G	McAA9F	McAA9E	McAA9D	McAA9C	McAA9B	McAA9A
	McAA9A	32.9	55.2	61.1	30.4	37	29	38.8	100		McAA9A	46	69.8	69.9	44	48.3	41.5	56.7	100
	McAA9B	35	35.9	38.2	30.3	39.1	31.1	100			McAA9B	47.1	54	50.4	42.8	50.2	46.4	100
	McAA9C	56.8	30.3	31.5	39	38.5	100				McAA9C	73.7	40.6	42.1	48.3	48.5	100
	McAA9D	38.6	30.2	33.5	44.2	100					McAA9D	50	41.2	47	54.1	100
	McAA9E	42.2	31.2	34.7	100						McAA9E	50.8	43.7	45.6	100
	McAA9F	37.4	52.2	100							McAA9F	49.1	64.3	100
	McAA9G	31.7	100								McAA9G	43.8	100
	McAA9H	100									McAA9H	100
	colouring:
	lowest value	25% percentile
	highest value	75% percentile
	Pairwise sequence alignment between McAA9s. AA9 catalytic domains (as predicted by dbCAN) were pairwise aligned with the EMBOSS Needle algorithm (https://www.ebi.ac.uk/Tools/psa/emboss_needle/, BLOSUM62 matrix). a Percent identity between McAA9s, b percent similarity between McAA9s. Colouring ranges from yellow (high) to blue (low).

## Sheet: d) Proteins in MSA & phylotree
Supplemental File 1d:
	Information about proteins used in the multiple sequence alignment and the phylogenetic tree
			Accession numbers				Activity on
Name	Alternative name(s)	Species	Genbank	PDB	Uniprot	Oxidation pattern on cellulose	CBMa	PASC	Cello-oligos	Xyloglucan	Other activities	Xylan	References
PaLPMO9D		Podospora anserina	CAP66744, XP_001906078				no	yes					Bennati-Granier et al., 2015.
McLPMO9A		Malbranchea cinnamomea	MK135883			C1 + C4	no	yes	yes	yes	konjac glucomannan, lichenan	yes (if associated with cellulose)	This study
TaLPMO9A	TaAA9A, TaGH61	Thermoascus aurantiacus	ACS05720	3ZUD		C1 + C4	no	yes	no	yes			Quinlan et al., 2011. Petrovice et al., 2018.
TrLPMO9A	Cel61A	Trichoderma reesei	CAA71999, XP_006961567		O14405	C1 + C4	CBM1				bacterial cellulose		Song et al.., 2018.
MtGH61		Myceliophthora thermophila (Thermothelomyces thermophila, Sporotrichum thermophile)	AEO56542, XP_003661787		G2Q9T3		CBM1						Dimarogona et al., 2012.
PaLPMO9A		Podospora anserina	CAP73254, XP_001911429			C1 + C4	CBM1	yes	no	no			Bennati-Granier et al., 2015. Bey et al., 2013.
HjGH61B	Cel61B	Trichoderma reesei	AAP57753	2VTC	Q7Z9M7	C1 + C4	no	yes					Karkehabadi et al., 2008.
McLPMO9G		Malbranchea cinnamomea	MK135888				no						This study
McLPMO9F		Malbranchea cinnamomea	MK135887			C1 + C4	no	yes	yes	yes		yes (if associated with cellulose)	This study
PaLPMO9F		Podospora anserina	CAP71839, XP_001910703				no						Bennati-Granier et al., 2015. Bey et al., 2013.
NcLPMO9M	PMO-3	Neurospora crassa	EAA33178, XP_962414	4EIS		C1 only or C1 + C4 (Vu et al.)	no						Phillips et al., 2011. Vu et al., 2014.
GtLPMO9B		Gloeophyllum trabeum	AEJ35168, XP_007868286			C1 + C4	no	yes	no	yes			Hegnar et al., 2018.
GtLPMO9A2	LPMOA-2	Gloeophyllum trabeum	BAV57612			C1 + C4	no	yes	no	yes	GM, CMC	no	Kojima et al., 2016. A
McLPMO9B		Malbranchea cinnamomea	MK135884			C1 + C4	no	yes	no	yes		yes (if associated with cellulose)	This study
MtLPMO9D	MYCTH_92668, MtPMO3	Myceliophthora thermophila (Thermothelomyces thermophila, Sporotrichum thermophile)	AEO56665, XP_003661910	5UFV		C1 only, or C1+C4 (Vu et al.)	no	yes					Vu et al., 2014. Frommhagen et al., 2015. Frommhagen et al., 2016. Span et al., 2017.
HiLPMO9B		Heterobasidion irregulare	ETW87087, XP_009541030	5NNS		C1 only	no	yes			bacterial cellulose		Liu et al., 2018.
PaLPMO9E		Podospora anserina	CAP67740, XP_001907069			C1 only	CBM1	yes	no	no			Bennati-Granier et al., 2015. Garajova et al., 2016.
B0Y9G4	eglD	Neosartorya fumigata (Aspergillus fumigatus)	EDP48657		B0Y9G4		no
A1C4H2	eglD	Aspergillus clavatus	EAW15312, XP_001276738		A1C4H2		no
Q2US83	eglD	Aspergillus oryzae	BAE55582, XP_002372701		Q2US83		CBM1
Q5BCX8	eglD	Emericella nidulans (Aspergillus nidulans)	XP_659206		Q5BCX8		CBM1
A2R5N0	eglD	Aspergillus niger	XP_025453445		A2R5N0		CBM1
McLPMO9D		Malbranchea cinnamomea	MK135885				no						This study
NcLPMO9D	PMO-2, Nc-PMO-2, NCU01050	Neurospora crassa	CAD21296, XP_961662	4EIR	Q1K8B6	C4 only	no	yes		yes			Li et al., 2012. Eijsink, manuscript under preparation, 2019.
PaLPMO9H		Podospora anserina	CAP61476, XP_001903701			C1 + C4	no	yes	yes	yes	GM, lichenan, mixed glucan, CMC		Fanuel et al., 2017. Bennati-Granier et al., 2015. Garajova et al., 2016.
PcLPMO9D	PcGH61D	Phanerochaete chrysosporium	BAL43430	4B5Q		C1 only	no	yes			steam-exploded spruce		Wu et al., 2013. Westereng et al., 2013. Westereng et al., 2016.
NcLPMO9C	NCU02916, NcGH61-3	Neurospora crassa	EAA36362, XP_965598	4DU7		C4 only	CBM1	yes	yes	yes	GM, 𝛽-glucan, CMC		Borisova et al., 2015. Frommhagen et al., 2018.
NcLPMO9J	NcGH61-10, NCU01867	Neurospora crassa	CAE81966, XP_965498			C1 only	CBM1	yes					Kittl et al., 2012.
McLPMO9E		Malbranchea cinnamomea	MK135886				no						This study
PaLPMO9B	PaGH61B	Podospora anserina	CAP68375, XP_001907702			C1 + C4	CBM1	yes					Bey et al., 2013.
NcLPMO9E	NcGH61-5	Neurospora crassa	EAA26873, XP_956109		Q7RWN7	C1 only	CBM1	yes					Phillips et al., 2011.
LsAA9A		Lentinus similis	ALN96977			C4 only	no	yes	yes	yes	xylo-oligos, mixed glucan, GM, mannohexaose, xylohexaose (C4 only)	yes	Frandsen et al., 2016. Simmons et al., 2017.
MYCTH_112089		Myceliophthora thermophila (Thermothelomyces thermophila, Sporotrichum thermophile)	AEO60271, XP_003665516			C1 only	no	yes					Vu et al., 2014. Frommhagen et al., 2015. Frommhagen et al., 2016.
McLPMO9C		Malbranchea cinnamomea	MK095629				no						This study
MtLPMO9A		Myceliophthora thermophila (Thermothelomyces thermophila, Sporotrichum thermophile)	AKO82493, XP_003666549			C1 + C4	no	yes	no	yes	mixed glucan	yes (if associated with cellulose)	Frommhagen et al., 2015. Frommhagen et al., 2016.
NcLPMO9F	NCU03328, LPMO-03328, PMO-03328, GH61-6	Neurospora crassa	CAD70347, XP_955892	4QI8	Q1K4Q1	C1 only	no				Avicel, nanocrystalline cellulose		Tan et al., 2015. Eibinger et al., 2014. Frommhagen et al., 2018.
McLPMO9H		Malbranchea cinnamomea	MK135889			C1 only	no					yes (if associated with cellulose)	This study
TtLPMO9E	THITE_2122979, TtGH61E	Thielavia terrestris	AEO71030, XP_003657366.1	3EJA		C1 only	no	yes		yes			Cannella et al., 2016. Harris et al., 2010.
a Information either from publications, Uniprot or dbCAN2
Empty cells mean not determined or not applicable
References
Bennati-Granier, C., Garajova, S., Champion, C., Grisel, S., Haon, M., Zhou, S., Fanuel, M., Ropartz, D., Rogniaux, H., Gimbert, I., Record, E., Berrin, J.-G., 2015. Substrate specificity and regioselectivity of fungal AA9 lytic polysaccharide monooxygenases secreted by Podospora anserina. Biotechnol. Biofuels 8, 90. https://doi.org/10.1186/s13068-015-0274-3
Bey, M., Zhou, S., Poidevin, L., Henrissat, B., Coutinho, P.M., Berrin, J.G., Sigoillot, J.C., 2013. Cello-oligosaccharide oxidation reveals differences between two lytic polysaccharide monooxygenases (Family GH61) from Podospora anserina. Appl. Environ. Microbiol. 79, 488–496. https://doi.org/10.1128/AEM.02942-12
Borisova, A.S., Isaksen, T., Dimarogona, M., Kognole, A.A., Mathiesen, G., Várnai, A., Røhr, Å.K., Payne, C.M., Sørlie, M., Sandgren, M., Eijsink, V.G.H., 2015. Structural and functional characterization of a lytic polysaccharide monooxygenase with broad substrate specificity. J. Biol. Chem. 290, 22955–22969. https://doi.org/10.1074/jbc.M115.660183
Cannella, D., Möllers, K.B., Frigaard, N.-U., Jensen, P.E., Bjerrum, M.J., Johansen, K.S., Felby, C., 2016. Light-driven oxidation of polysaccharides by photosynthetic pigments and a metalloenzyme. Nat. Commun. 7, 11134. https://doi.org/10.1038/ncomms11134
Dimarogona, M., Topakas, E., Olsson, L., Christakopoulos, P., 2012. Bioresource Technology Lignin boosts the cellulase performance of a GH-61 enzyme from Sporotrichum thermophile. Bioresour. Technol. 110, 480–487. https://doi.org/10.1016/j.biortech.2012.01.116
Eibinger, M., Ganner, T., Bubner, P., Ro??ker, S., Kracher, D., Haltrich, D., Ludwig, R., Plank, H., Nidetzky, B., 2014. Cellulose surface degradation by a lytic polysaccharide monooxygenase and its effect on cellulase hydrolytic efficiency. J. Biol. Chem. 289. https://doi.org/10.1074/jbc.M114.602227
Fanuel, M., Garajova, S., Ropartz, D., Mcgregor, N., Brumer, H., Rogniaux, H., Berrin, J.G., 2017. The Podospora anserina lytic polysaccharide monooxygenase Pa LPMO9H catalyzes oxidative cleavage of diverse plant cell wall matrix glycans. Biotechnol. Biofuels 10, 1–10. https://doi.org/10.1186/s13068-017-0749-5
Frandsen, K.E.H., Simmons, T.J., Dupree, P., Poulsen, J.N., Hemsworth, G.R., Ciano, L., Johnston, E.M., Tovborg, M., Johansen, K.S., Freiesleben, P. Von, Marmuse, L., Fort, S., Cottaz, S., Driguez, H., Henrissat, B., Lenfant, N., Tuna, F., Baldansuren, A., Davies, G.J., Leggio, L. Lo, Walton, P.H., 2016. The molecular basis of polysaccharide cleavage by lytic polysaccharide monooxygenases. Nat. C…
Frommhagen, M., Sforza, S., Westphal, A.H., Visser, J., Hinz, S.W.A., Koetsier, M.J., van Berkel, W.J.H., Gruppen, H., Kabel, M.A., 2015. Discovery of the combined oxidative cleavage of plant xylan and cellulose by a new fungal polysaccharide monooxygenase. Biotechnol. Biofuels 8, 101. https://doi.org/10.1186/s13068-015-0284-1
Frommhagen, M., Koetsier, M.J., Westphal, A.H., Visser, J., Hinz, S.W.A., Vincken, J.-P., van Berkel, W.J.H., Kabel, M.A., Gruppen, H., 2016. Lytic polysaccharide monooxygenases from Myceliophthora thermophila C1 differ in substrate preference and reducing agent specificity. Biotechnol. Biofuels 9, 186. https://doi.org/10.1186/s13068-016-0594-y
Frommhagen, M., Westphal, A.H., van Berkel, W.J.H., Kabel, M.A., 2018. Distinct substrate specificities and electron-donating systems of fungal lytic polysaccharide monooxygenases. Front. Microbiol. 9, 1–22. https://doi.org/10.3389/fmicb.2018.01080
Garajova, S., Ma, Y., Beccia, M.R., Bennati-granier, C., Biaso, F., Hen, B., Berrin, J., 2016. Single-domain flavoenzymes trigger lytic polysaccharide monooxygenases for oxidative degradation of cellulose. Sci. Rep. 1–9. https://doi.org/10.1038/srep28276
Harris, P. V., Welner, D., McFarland, K.C., Re, E., Navarro Poulsen, J.C., Brown, K., Salbo, R., Ding, H., Vlasenko, E., Merino, S., Xu, F., Cherry, J., Larsen, S., Lo Leggio, L., 2010. Stimulation of lignocellulosic biomass hydrolysis by proteins of glycoside hydrolase family 61: Structure and function of a large, enigmatic family. Biochemistry 49, 3305–3316. https://doi.org/10.1021/bi100009p
Hegnar, O.A., Petrovic, D.M., Bissaro, B., Alfredsen, G., Várnai, A., 2018. Characterization of a lytic polysaccharide monooxygenase from Gloeophyllum trabeum shows a pH-dependent relationship between catalytic activity and hydrogen peroxide production. https://doi.org/10.1128/AEM.02612-18
Karkehabadi, S., Hansson, H., Kim, S., Piens, K., Mitchinson, C., Sandgren, M., 2008. The first structure of a glycoside hydrolase family 61 member, Cel61B from Hypocrea jecorina, at 1.6 Å Resolution 6, 144–154. https://doi.org/10.1016/j.jmb.2008.08.016
Kittl, R., Kracher, D., Burgstaller, D., Haltrich, D., Ludwig, R., 2012. Production of four Neurospora crassa lytic polysaccharide monooxygenases in Pichia pastoris monitored by a fluorimetric assay. Biotechnol. Biofuels 5, 79. https://doi.org/10.1186/1754-6834-5-79
Kojima, Y., Várnai, A., Ishida, T., Sunagawa, N., Petrovic, D.M., Igarashi, K., Jellison, J., Goodell, B., Alfredsen, G., Westereng, B., Eijsink, V.G.H., Yoshida, M., 2016. Characterization of an LPMO from the brown-rot fungus Gloephyllum trabeum with broad xyloglucan specificity, and its action on cellulose-xyloglucan complexes. Appl. Environ. Microbiol. 82, 6557–6572. https://doi.org/10.1128/AE…
Li, X., Beeson IV, W.T., Phillips, C.M., Marletta, M.A., Cate, J.H.D., 2012. Structural basis for substrate targeting and catalysis by fungal polysaccharide monooxygenases. Structure 20, 1051–1061. https://doi.org/10.1016/j.str.2012.04.002
Liu, B., Kognole, A.A., Wu, M., Westereng, B., Crowley, M.F., Kim, S., Dimarogona, M., Payne, C.M., Sandgren, M., 2018. Structural and molecular dynamics studies of a C1-oxidizing lytic polysaccharide monooxygenase from Heterobasidion irregulare reveal amino acids important for substrate recognition. FEBS J. 285, 2225–2242. https://doi.org/10.1111/febs.14472
Petrović, D.M., Bissaro, B., Chylenski, P., Skaugen, M., Sorlie, M., Jensen, M.S., Aachmann, F.L., Courtade, G., Varnai, A., and Eijsink, V.G.H., 2018. Methylation of the N-terminal histidine protects a lytic polysaccharide monooxygenase from auto-oxidative inactivation. Protein Sci. 27:1636-1650. https://doi.org/10.1002/pro.3451
Phillips, C.M., Beeson, W.T., Cate, J.H., Marletta, M.A., 2011. Cellobiose Dehydrogenase and a Copper-Dependent Polysaccharide Monooxygenase Potentiate Cellulose Degradation by Neurospora crassa. ACS Chem. Biol. 6, 1399–1406. https://doi.org/10.1021/cb200351y
Quinlan, R.J., Sweeney, M.D., Lo Leggio, L., Otten, H., Poulsen, J.-C.N., Johansen, K.S., Krogh, K.B.R.M., Jorgensen, C.I., Tovborg, M., Anthonsen, A., Tryfona, T., Walter, C.P., Dupree, P., Xu, F., Davies, G.J., Walton, P.H., 2011. Insights into the oxidative degradation of cellulose by a copper metalloenzyme that exploits biomass components. Proc. Natl. Acad. Sci. 108, 15079–15084. https://doi.…
Simmons, T.J., Frandsen, K.E.H., Ciano, L., Tryfona, T., Lenfant, N., Poulsen, J.C., Wilson, L.F.L., Tandrup, T., Tovborg, M., Schnorr, K., Johansen, K.S., Henrissat, B., Walton, P.H., Lo Leggio, L., Dupree, P., 2017. Structural and electronic determinants of lytic polysaccharide monooxygenase reactivity on polysaccharide substrates. Nat. Commun. 8. https://doi.org/10.1038/s41467-017-01247-3
Song, B., Li, B., Wang, X., Shen, W., Park, S., Collings, C., Feng, A., Smith, S.J., Walton, J.D., Ding, S.Y., 2018. Real-time imaging reveals that lytic polysaccharide monooxygenase promotes cellulase activity by increasing cellulose accessibility. Biotechnol. Biofuels 11, 1–11. https://doi.org/10.1186/s13068-018-1023-1
Span, E.A., Suess, D.L.M., Deller, M.C., Britt, R.D., Marletta, M.A., 2017. The Role of the Secondary Coordination Sphere in a Fungal Polysaccharide Monooxygenase 12, 1095–1103. https://doi.org/10.1021/acschembio.7b00016.The
Tan, T.-C., Kracher, D., Gandini, R., Sygmund, C., Kittl, R., Haltrich, D., Hällberg, B.M., Ludwig, R., Divne, C., 2015. Structural basis for cellobiose dehydrogenase action during oxidative cellulose degradation. Nat. Commun. 6, 7542. https://doi.org/10.1038/ncomms8542
Vu, V. V., Beeson, W.T., Phillips, C.M., Cate, J.H.D., Marletta, M.A., 2014. Determinants of regioselective hydroxylation in the fungal polysaccharide monooxygenases. J. Am. Chem. Soc. 136, 562–565. https://doi.org/10.1021/ja409384b
Westereng, B., Agger, J.W., Horn, S.J., Vaaje-Kolstad, G., Aachmann, F.L., Stenstrøm, Y.H., Eijsink, V.G.H., 2013. Efficient separation of oxidized cello-oligosaccharides generated by cellulose degrading lytic polysaccharide monooxygenases. J. Chromatogr. A 1271, 144–152. https://doi.org/10.1016/j.chroma.2012.11.048
Westereng, B., Arntzen, M.T., Aachmann, F.L., Várnai, A., Eijsink, V.G.H., Agger, J.W., 2016. Simultaneous analysis of C1 and C4 oxidized oligosaccharides, the products of lytic polysaccharide monooxygenases acting on cellulose. J. Chromatogr. A 1445, 46–54. https://doi.org/10.1016/j.chroma.2016.03.064
Wu, M., Beckham, G.T., Larsson, A.M., Ishida, T., Kim, S., Payne, C.M., Himmel, M.E., Crowley, M.F., Horn, S.J., Westereng, B., Igarashi, K., Samejima, M., Ståhlberg, J., Eijsink, V.G.H., Sandgren, M., 2013. Crystal structure and computational characterization of the lytic polysaccharide monooxygenase GH61D from the basidiomycota fungus Phanerochaete chrysosporium. J. Biol. Chem. 288, 12828–12839…

## Sheet: e) PDB structures used
Supplemental File 1e:
	PDB structures used for homology modelling
		Phyre2 results
	Enzyme	Top hit	PDB code	% confidence	% identity
	McAA9A	HjLPMO9A	5O2X	100	53
	McAA9B	NcLPMO9M	4EIS	100	51
	McAA9C	TtLPMO9E	3EJA	100	46
	McAA9D	NcLPMO9A	5FOH	100	61
	McAA9E	NcLPMO9C	4D7U	100	46
	McAA9F	HjLPMO9A	5O2X	100	48
	McAA9G	HjLPMO9A	5O2X	100	39
	McAA9H	NcLPMO9C	4D7U	100	36
	Templates used in homology modelling of McAA9 structures. Phyre2 modelling (Kelly et al., 2015; http://www.sbg.bio.ic.ac.uk/phyre2/) produces a 3D model of the target protein based on alignment to known protein structures. Sequence homologues are detected with PSI-BLAST and a Hidden Markov Model (HMM) is constructed, which is then scanned against solved structures. Percent confidence represents t…
	Reference
	Kelly, L.A., Mezulis, S., Yates, C., Wass, M., Sternberg, M., 2015. The Phyre2 web portal for protein modelling, prediction, and analysis. Nat. Protoc. 10, 845–858. https://doi.org/10.1038/nprot.2015-053

## Sheet: f) Sequences
Supplemental File 1f:
	Genomic DNA, cDNA and protein sequences of AA9 genes in Malbranchea cinnamomea
	GENOMIC DNA SEQUENCES
mcaa9a	>mclpmo9a [organism=Malbranchea cinnamomea] strain FCH 10.5 family AA9 lytic polysaccharide monooxygenase (LPMO) A (McLPMO9A; MalCi_123.8), genomic sequence
	ATGTCACCCTCCTTCAAGTCCACTGCCATCCTCGGAGCCGTTGCTCTGGCCGCCCGCGTGCGCGCCCACGGCTACGTGTCTGGAATCGTCGTTGACGGTGCTTAGTACGTCTGCATGTTCCTCTCTTCGTTACAGGTAACATCTTTCTTGGTATTGCTCGTGCTGACCCTTTTCTTTCAGCCATGGCGGTTACATCGTCGACAAGTACCCCTACATGCCCAACCCGCCCGATGTGGTCGGCTGGTCGACTACGGCCACGGACCTGGGCTTCGTCGCCCCTGACGCCTTTGGCGACCCGGACATCATCTGCCACCGGGACGGTGCCCCCGGTGCCATCCACGCCAAAGTCAACGCCGGTGCCACCATCGAGCTGCAGTGGAACACCTGGCCCGAGAGCCA…
mcaa9b	>mclpmo9b [organism=Malbranchea cinnamomea] strain FCH 10.5 family AA9 lytic polysaccharide monooxygenase (LPMO) B (McLPMO9B; MalCi_604.52), genomic sequence
	ATGAAATCGGCGATTTTTGCTGCGGCCGTCCTGGGCGCTGCAGGCGTGTCTGCTCATGGATACGTGTCTAAAGCCATCCTCGACGGCAAGGAGTACACCGGTTACCTCCCATATGAAGGTCAGCAGCTTCTAGACCTACCTTTGTATACTTCCAACCCCAAGTCAGAACTGACCTCTTGTCGCAGATCCTTACCGTACGTCCCTGACCGCTAGTACATTCCGTGGTGCACCAAGAGAGAACTGACTGAGCACAGACAATCCTCCCCCTGAGCGTATTTTCCGCAAGATCGCGGGCAATGGGCCAATCGAAGATCTCACCTCCATCGACCTTCAGTGCGGAGGATGGCAGAACTCAGGCAGTGCGCCCGCACCGCTGACCGCCGAGCCTGTTACGCCCGG…
mcaa9c	>mclpmo9c [organism=Malbranchea cinnamomea] strain FCH 10.5 putative family AA9 lytic polysaccharide monooxygenase (LPMO) C (McLPMO9C; MalCi_604.99), genomic sequence
	ATGAAGGCAGCAGTATCCTTGGCCCTTCTTGTTGCCGTAGCTGGAGCAGCCTCTGCTCACAGTATGTCGCCCCTGGATAGCACTGGCACCAGTCTGGACAAAGCAACAGTTTAACATTAGTGTGCAGATATCTTCCCCAACCTCATCGTCGACGGGACGGTTACGGGAGACTGGGAATTCGTCCGCACCACCGCCAACAAATGGTCCCGCGAGGGCTTAACCAACGTCAACAGCGAGAGTATGAGATGCTACGAGGAGGCCGGCCGTCCACCCTCGGAGGTGAAAACCGTCAAAGCGGGGTCGAGAGTCGGTTTCGCTTCCCAGGCGCCTATTCGCCATATTGGGCCAGTGCTCTTTTACATGGCCCGTGTTCCCGATGGGCAGGATGTGGACTCGTGG…
mcaa9d	>mclpmo9d [organism=Malbranchea cinnamomea] strain FCH 10.5 putative family AA9 lytic polysaccharide monooxygenase (LPMO) D (McLPMO9D; MalCi_630.43), genomic sequence
	ATGAGAATTGAAAAGCTTCTAAACGCTGCGCTCCTCGCTGGAGCAGTATCTGCTCACACCATCATGACCAGCTTGGTTGTTGATGGAACCGAATATCGTATGTTCAATCTCACCTTGAGCTTTCTTTTCACACTAGTTTGTTGAGAATCTGACCATTTTCAGCTCCTGGACATGCTGTCCGCATCCCAAGTTACAACGGGGTATGCATGTGGATGGGCTCTGTTTCCTACTAAGAGCCCCATGAGCTGATCGCCTTGACATAGCCCATTACCGATGTCACCTCCAACAGCGTGGCTTGCAATGGTCCCCCTAATCCCACTACCCCTAGCTCCGAGATCATCATGGTCCGGGCTGGATCGACTATCCAGGGGAAATGGAGACATACCGAGACCGACGTGA…
mcaa9e	>mclpmo9e [organism=Malbranchea cinnamomea] strain FCH 10.5 putative family AA9 lytic polysaccharide monooxygenase (LPMO) E (McLPMO9E; MalCi_639.3), genomic sequence
	ATGAAGGCCACCGTTCTAGCTGGCCTCGCGGCCGTGATTGCTGCTCAGGGTGTAGCTGGGCATGCGACATTCCAGCAGCTATGGGTTGATGGAGAGGATAAGATAAGTGATCCTTCTCGTCGGATAAGTGCTTAGGCCGCTGACATTTTGTGAACGGAGGTGCTTGCGCAAGATTGCCTTTGAGCAACTCACCCGTGACAGATGTCAATAGCGCAGAGATCGCATGTAAGGAAACCCATCTTCCTGCAATTGCCAACTTTATCGCCTCCTCGCAGCTGAGGAGACTGATCACAGTTGATAACAACTTCCAGGCAACGCGAACAGCGGTCCTGCGGCCGAGAAGTGTACCGTTTCCGCAGGCGGAGTCGTCACCGTCGAGATGCACCAGCAGCCCGGAGA…
mcaa9f	>mclpmo9f [organism=Malbranchea cinnamomea] strain FCH 10.5 family AA9 lytic polysaccharide monooxygenase (LPMO) F (McLPMO9F; MalCi_739.16), genomic sequence
	ATGGTTCAGTTTAAGCTGAGCACGGCCTCTCTTCTGGCTCTTGCCTCCTACGCCGCCGCCCACGGCTACGTGAGCTCGATCCAAGCCGACGGACAGACCTATCCCGGCGCTGATCCACACAACCCCAACCCAGAGTCCCCCGGCTGGCAGGCGGAGAACACCGATCTGGGCTTCGTCGAGCCCTCCGCCTTCTCGACCCCCGCCATCGCCTGCCACAAGAACGCGCGGGCTCCGCCCGCCCACGCGACCGTCCAGGCCGGGAGCACCATCAAGCTGACGTGGAACACCTGGCCGGAGTCGCACCACGGACCCGTGCTCGACTACATCGCGCCGTGCAACGGCGACTGCTCCAGCGCGTCGGCGGGCTCGCTGAACTTCGTCAAGATCGCCGAGAAGGGC…
mcaa9g	>mclpmo9g [organism=Malbranchea cinnamomea] strain FCH 10.5 putative family AA9 lytic polysaccharide monooxygenase (LPMO) G (McLPMO9G; MalCi_780.38), genomic sequence
	ATGCTTCCGAACGCAGCTGGTCTGCTTGTAGCAGGTGTCGTCTCTCTTTCTGGAGTAGCCGCACATGGACATGTCTCGAAAATTTTCCTGGACGGCCAGGAGTAAGCCAATTGTGCGTCATTTTTTTAGTATCCGTTGGTTAATCATTGATTTGTATTCCTCAGATACGGTGGTTGGATCGCCGATGTCTATCCGTACATGCCCGAACCCCCAGAGACAATTGGCTGGCCTACAAATGTGACCGACAATGGCTTCGTGTCCCCCGACAGGTTCAGCTCTCCAGAAATCATCTGTCACCGCGGGGGCGTTCCAAGCGCCATCTCGGCGCCCGTTTCCGCGGGCGGGACCGTCGAGTTGGAATGGAGCACGTGGCCCGAGAGCCATCATGGTCCTGTGCTC…
mcaa9h	>mclpmo9h [organism=Malbranchea cinnamomea] strain FCH 10.5 family AA9 lytic polysaccharide monooxygenase (LPMO) H (McLPMO9H; MalCi_638.10), genomic sequence
	ATGAAGACGCTCTCTGCGGGTCTCCTTGCGCTTGCCAGCGCTGCCAGCGCTCACTGTCCGTCCAGCCTTCCCTTGCTCTCTCCTGACATTCGCGCCAGCATTTCCATCAGGTCCAATAAAACTAACACACGAGCCATGGGACGACGGTCATAGACACCTTCCCCTCCCTGATCGCCAACGGCGTCGTCACCGGCGAATGGGAGTATGTCCGGCAGACGGAGAACCATTACTCAAACGCCCCCGTCACCGACGTCTCCAGCGAGGCCATCCGCTGCTACGAGAATCCCGGGCGGCCCGCCGCAAAGACCCTGAGCGTTGCCGCCGGCTCGACCGTGGGCTTCACCGTCTCCCCCAGCATCTACCACCCGGGCCCACTGCAGTTCTACATGGCCAGGGTGC…
	cDNA SEQUENCES
mcaa9a	>mclpmo9a (mcaa9a) cDNA sequence
	ATGTCACCCTCCTTCAAGTCCACTGCCATCCTCGGAGCCGTTGCTCTGGCCGCCCGCGTGCGCGCCCACGGCTACGTGTCTGGAATCGTCGTTGACGGTGCTTACCATGGCGGTTACATCGTCGACAAGTACCCCTACATGCCCAACCCGCCCGATGTGGTCGGCTGGTCGACTACGGCCACGGACCTGGGCTTCGTCGCCCCTGACGCCTTTGGCGACCCGGACATCATCTGCCACCGGGACGGTGCCCCCGGTGCCATCCACGCCAAAGTCAACGCCGGTGCCACCATCGAGCTGCAGTGGAACACCTGGCCCGAGAGCCACCACGGTCCCGTCATCGACTACCTGGCTAACTGCAACGGTGACTGCTCGTCCGTCGACAAGACCTCGCTCAAGTTC…
mcaa9b	>mclpmo9b (mcaa9b) cDNA sequence
	ATGAAATCGGCGATTTTTGCTGCGGCCGTCCTGGGCGCTGCAGGCGTGTCTGCTCATGGATACGTGTCTAAAGCCATCCTCGACGGCAAGGAGTACACCGGTTACCTCCCATATGAAGATCCTTACCACAATCCTCCCCCTGAGCGTATTTTCCGCAAGATCGCGGGCAATGGGCCAATCGAAGATCTCACCTCCATCGACCTTCAGTGCGGAGGATGGCAGAACTCAGGCAGTGCGCCCGCACCGCTGACCGCCGAGCCTGTTACGCCCGGCACAGTCCAGAAGCTTCAGTGGACCACCTGGCCCGATTCTCACAAGGGCCCGATCATCACGTACATGGCCAGATGTCCCGGGGATTGCTCAGAGTATGAACCAGGCACGGATGCTGTTTGGTTCAAG…
mcaa9c	>mclpmo9c (mcaa9c) cDNA sequence
	ATGAAGGCAGCAGTATCCTTGGCCCTTCTTGTTGCCGTAGCTGGAGCAGCCTCTGCTCACAATATCTTCCCCAACCTCATCGTCGACGGGACGGTTACGGGAGACTGGGAATTCGTCCGCACCACCGCCAACAAATGGTCCCGCGAGGGCTTAACCAACGTCAACAGCGAGAGTATGAGA TGCTACGAGGAGGCCGGCCGTCCACCCTCGGAGGTGAAAACCGTCAAAGCGGGGTCGAGAGTCGGTTTCGCTTCCCAGGCGCCTATTCGCCATATTGGGCCAGTGCTCTTTTACATGGCCCGTGTTCCCGATGGGCAGGATGTGGACTCGTGGACCCCATCGGGGGACGTCTGGTTCAAG ATCCATCAGCAGGGACCGGAGCGGTCTGAGTCGGGAT…
mcaa9d	>mclpmo9d (mcaa9d) cDNA sequence
	ATGAGAATTGAAAAGCTTCTAAACGCTGCGCTCCTCGCTGGAGCAGTATCTGCTCACACCATCATGACCAGCTTGGTTGTTGATGGAACCGAATATCCTCCTGGACATGCTGTCCGCATCCCAAGTTACAACGGGCCCATTACCGATGTCACCTCCAACAGCGTGGCTTGCAATGGTCCCCCTAATCCCACTACCCCTAGCTCCGAGATCATCATGGTCCGGGCTGGATCGACTATCCAGGGGAAATGGAGACATACCGAGACCGACGTGATTGACCCAAGCCACAAGGGCCCCGTAATGGCGTACCTGAAGAAAGTCGACGACGCCATCAACGACCCTGGAACGGGTGACGGCTGGTTC AAGATTTGGGAAGACGGCCTGCACGACGATGGCACCTG…
mcaa9e	>mclpmo9e (mcaa9e) cDNA sequence
	ATGAAGGCCACCGTTCTAGCTGGCCTCGCGGCCGTGATTGCTGCTCAGGGTGTAGCTGGGCATGCGACATTCCAGCAGCTATGGGTTGATGGAGAGGATAAGATAAGTGCTTGCGCAAGATTGCCTTTGAGCAACTCACCCGTGACAGATGTCAATAGCGCAGAGATCGCATGCAACGCGAACAGCGGTCCTGCGGCCGAGAAGTGTACCGTTTCCGCAGGCGGAGTCGTCACCGTCGAGATGCACCAGCAGCCCGGAGATCGGTCGTGTGACAACGAAGCCATTGGAGGCAACCACTGGGGTCCCGTGCTCGTATACATGAGTAAAGTCGACGACTCCGCCACCGCAGACGGGTCCGGCGGGTGGTTCAAGATCTTCGAAGACACCTGGGCTCCCGCA…
mcaa9f	>mclpmo9f (mcaa9f) cDNA sequence
	ATGGTTCAGTTTAAGCTGAGCACGGCCTCTCTTCTGGCTCTTGCCTCCTACGCCGCCGCCCACGGCTACGTGAGCTCGATCCAAGCCGACGGACAGACCTATCCCGGCGCTGATCCACACAACCCCAACCCAGAGTCCCCCGGCTGGCAGGCGGAGAACACCGATCTGGGCTTCGTCGAG CCCTCCGCCTTCTCGACCCCCGCCATCGCCTGCCACAAGAACGCGCGGGCTCCGCCCGCCCACGCGACCGTCCAGGCCGGGAGCACCATCAAGCTGACGTGGAACACCTGGCCGGAGTCGCACCACGGACCCGTGCTCGACTACATCGCGCCGTGCAACGGCGACTGCTCCAGCGCGTCG GCGGGCTCGCTGAACTTCGTCAAGATCGCCGAGAAGG…
mcaa9g	>mclpmo9g (mcaa9g) cDNA sequence
	ATGCTTCCGAACGCAGCTGGTCTGCTTGTAGCAGGTGTCGTCTCTCTTTCTGGAGTAGCCGCACATGGACATGTCTCGAAAATTTTCCTGGACGGCCAGGAATACGGTGGTTGGATCGCCGATGTCTATCCGTACATGCCCGAACCCCCAGAGACAATTGGCTGGCCTACAAATGTGACC GACAATGGCTTCGTGTCCCCCGACAGGTTCAGCTCTCCAGAAATCATCTGTCACCGCGGGGGCGTTCCAAGCGCCATCTCGGCGCCCGTTTCCGCGGGCGGGACCGTCGAGTTGGAATGGAGCACGTGGCCCGAGAGCCATCATGGTCCTGTGCTCAACTACCTTGCCAAGGTCGACGGCGACTTCAGCGACATCGGCCCCAGCACGCTCCAGTTCTT…
mcaa9h	>mclpmo9h (mcaa9h) cDNA sequence
	ATGAAGACGCTCTCTGCGGGTCTCCTTGCGCTTGCCAGCGCTGCCAGCGCTCACTACACCTTCCCCTCCCTGATCGCCAACGGCGTCGTCACCGGCGAATGGGAGTATGTCCGGCAGACGGAGAACCATTACTCAAACGCCCCCGTCACCGACGTCTCCAGCGAGGCCATCCGCTGCTACGAGAATCCCGGGCGGCCCGCCGCAAAGACCCTGAGCGTTGCCGCCGGCTCGACCGTGGGCTTCACCGTCTCCCCCAGCATCTACCACCCGGGCCCACTGCAGTTCTACATGGCCAGGGTGCCCGACGGCCAGACCGCGGACTCGTGGGACGGCAGCGGGCAGGTGTGGTTCAAGATCTTCGAGCAGGGACCGCAGATCGATCCGTCGGGATTGACGTGG…
	PROTEIN SEQUENCES
mcaa9a	>McAA9A protein sequence
	MSPSFKSTAILGAVALAARVRAHGYVSGIVVDGAYHGGYIVDKYPYMPNPPDVVGWSTTATDLGFVAPDAFGDPDIICHRDGAPGAIHAKVNAGATIELQWNTWPESHHGPVIDYLANCNGDCSSVDKTSLKFFKISEAGLNDGSNAPGQWASDDLIANNNSWTVTIPKSIAPGNYVLRHEIIALHSAGNQNGAQNYPQCFNLEITSNGSDNPEGVLGTELYKADDPGILFNIYQPMDSYPIPGPALYTGGSSPSPNPPTSTQSPVPQPTQSPPSGSNPGNGNGDDDNDNGNETPSPSLPVEIPDDLTSRELLLVAQEIIARLLELQNQLVVSN
mcaa9b	>McAA9B protein sequence
	MKSAIFAAAVLGAAGVSAHGYVSKAILDGKEYTGYLPYEDPYHNPPPERIFRKIAGNGPIEDLTSIDLQCGGWQNSGSAPAPLTAEPVTPGTVQKLQWTTWPDSHKGPIITYMARCPGDCSEYEPGTDAVWFKIAEDGKHDDGSWASDPLINDVPYEFTIPEGLAPGNYIVRHELWALHAAWTYPGAQVYPSCFQVKVVGDGTQQPTNLVAFPGEYTPDTPGVVYDIYQNNEPYPIPGPPVWTPA
mcaa9c	>McAA9C protein sequence
	MKAAVSLALLVAVAGAASAHNIFPNLIVDGTVTGDWEFVRTTANKWSREGLTNVNSESMRCYEEAGRPPSEVKTVKAGSRVGFASQAPIRHIGPVLFYMARVPDGQDVDSWTPSGDVWFKIHQQGPERSESGWTWPTQDQTELFVDIPASVPDGNYLLRIEQIALHDAQYVGGAQFYLACGQINVTGGGSGDPGPKVSFPGAYKPTDPGILLDLHGHPPANYQFPGPAVWQG
mcaa9d	>McAA9D protein sequence
	MRIEKLLNAALLAGAVSAHTIMTSLVVDGTEYPPGHAVRIPSYNGPITDVTSNSVACNGPPNPTTPSSEIIMVRAGSTIQGKWRHTETDVIDPSHKGPVMAYLKKVDDAINDPGTGDGWFKIWEDGLHDDGTWAVDDLIAANGYQDIPIPPCLADGQYLLRAEIIALHGASQPGGAQLYMECAQIGVVGGSGTANPSTVAFPGAYKADDPGITVNIYWPPLEEYIIPGPDPFTC
mcaa9e	>McAA9E protein sequence
	MKATVLAGLAAVIAAQGVAGHATFQQLWVDGEDKISACARLPLSNSPVTDVNSAEIACNANSGPAAEKCTVSAGGVVTVEMHQQPGDRSCDNEAIGGNHWGPVLVYMSKVDDSATADGSGGWFKIFEDTWAPAPNSNSGSDDYWGVKDLNAHCGRMDVPIPADLAPGDYLLRAEVIALHTASSPGGAQFYMTCYQLTVDGEGSQSPQTVSFPGAYSPSDPGIQINIYQKLTEYVSPGPAVIEGGTTVEAGTGGSTIPAN
mcaa9f	>McAA9F protein sequence
	MVQFKLSTASLLALASYAAAHGYVSSIQADGQTYPGADPHNPNPESPGWQAENTDLGFVEPSAFSTPAIACHKNARAPPAHATVQAGSTIKLTWNTWPESHHGPVLDYIAPCNGDCSSASAGSLNFVKIAEKGLISGSNPGFWAADELIQNGNSWEVTIPANLAPGKYVLRHEIIALHSAGNPNGAQAYPQCINLEVTGGGSATPSGQPATSFYSPNDPGILFNLYQSFDSYPIPGPAVWSG
mcaa9g	>McAA9G protein sequence
	MLPNAAGLLVAGVVSLSGVAAHGHVSKIFLDGQEYGGWIADVYPYMPEPPETIGWPTNVTDNGFVSPDRFSSPEIICHRGGVPSAISAPVSAGGTVELEWSTWPESHHGPVLNYLAKVDGDFSDIGPSTLQFFKFDETGLVSGSNPGYWGTDVMLANGRRYSMMIPSTIAPGKYVLRHELVALQNVGAAQLYPQCINIEVTSNTTGGDVNPGGTPATELYSPADPGFLFNIYEQYDSYPIPGQDVFRD
mcaa9h	>McAA9H protein sequence
	MKTLSAGLLALASAASAHYTFPSLIANGVVTGEWEYVRQTENHYSNAPVTDVSSEAIRCYENPGRPAAKTLSVAAGSTVGFTVSPSIYHPGPLQFYMARVPDGQTADSWDGSGQVWFKIFEQGPQIDPSGLTWPSDGLSQVQVTIPSSLPSGDYLLRVEQIGLHSASSVNGAQFYLSCAQLTVTGGGNGNPGPLVSFPGAYSPTDPGLLINIYWPIPTSYELPGPPVWRG

## Sheet: g) Intron-exon structure
Supplemental File 1g:
	Intron-exon structure of AA9 genes in Malbranchea cinnamomea
										b	exon 1	intron 1	exon 2	intron 2	exon 3	intron 3	exon 4	intron 4	exon 5	intron 5	exon6	intron 6	exon 7	intron 7	exon 8	intron 8	exon 9	intron 9	exon 10
a											1-104	105-180	181-1081
	mcaa9a
											1-118	119-185	186-194	195-254	255-445	446-518	519-583	584-642	643-700	701-762	763-780	781-839	840-921	922-993	994-1069	1070-1145	1146-1233	1234-1299	1300-1332
	mcaa9b
											1-61	62-127	128-481	482-652	653-936
	mcaa9c
											1-97	98-162	163-200	201-263	264-416	417-485	486-902
	mcaa9d
											1-106	107-159	160-225	226-311	312-919
	mcaa9e
											1-729
	mcaa9f
											1-101	102-164	165-810
	mcaa9g
											1-55	56-153	154-507	508-577	578-861
	mcaa9h
	Intron-exon structure of AA9 genes in Malbranchea cinnamomea. a Exons are represented as thick green bars, introns as narrow black bars. The nucleotides at the start and the end of each exon are labelled. b Nucleotide positions of exon and introns in the eight AA9 genes.

## Sheet: h) Cloning primers
Supplemental File 1h:
	Primers used for cloning of mcaa9 genes from cDNA
	Gene	Primer name	Sequence (5'-3')	Strand	full length primer			gene specific part
					Length (bp)	Primer Tm (°C)	GC %	Length (bp)		Primer Tm (°C)	GC %
	mcaa9a	AA9_1LN_fw	ACAACTAATTATTCGAAacgATGTCACCCTCCTTCAAGTCCAC	forward	43	61	42	22		59	55
		AA9_1LN_rev	GATGATGATGGTCGACTTAGTTCGAGACGACCAGCTGATTCT	reverse	42	68	48	26		61	46
	mcaa9b	AA9_2LN_fw	ACAACTAATTATTCGAAacgATGAAATCGGCGATTTTTGCTGC	forward	43	66	37	23		60	43
		AA9_2LN_rev	GATGATGATGGTCGACTTAAGCGGGAGTCCAGACCG	reverse	36	69	56	20		60	60
	mcaa9c	AA9_3N_fw	ACAACTAATTATTCGAAacgATGAAGGCAGCAGTATCCTTGG	forward	42	66	40	22		59	50
		AA9_3N_rev	GATGATGATGGTCGACTCAGCCTTGCCATACGGCT	reverse	35	70	54	19		61	58
	mcaa9d	AA9_4N_fw	ACAACTAATTATTCGAAacgATGAGAATTGAAAAGCTTCTAAACGCTGC	forward	49	61	35	29		60	38
		AA9_4N_rev	GATGATGATGGTCGACTTAGCAGGTGAATGGGTCAGGAC	reverse	39	68	51	23		59	52
	mcaa9e	AA9_5N_fw*	ACAACTAATTATTCGAAacgATGCACCAGCAGCCCG	forward	36	68	47	16		61	69
		AA9_5N_rev	GATGATGATGGTCGACTTAGTTTGCCGGAATGGTGCTACC	reverse	40	68	50	24		61	50
	mcaa9f	AA9_6N_fw	ACAACTAATTATTCGAAacgATGGTTCAGTTTAAGCTGAGCACG	forward	44	66	39	24		60	46
		AA9_6N_rev	GATGATGATGGTCGACTTAACCGCTCCACACGGCGG	reverse	36	71	58	20		64	65
	mcaa9g	AA9_7N_fw	ACAACTAATTATTCGAAacgATGCTTCCGAACGCAGCT	forward	38	68	42	18		60	56
		AA9_7N_rev	GATGATGATGGTCGACTTAATCGCGGAAAACATCCTGACCG	reverse	41	69	49	25		61	48
	mcaa9h	AA9_8N_fw	ACAACTAATTATTCGAAacgATGAAGACGCTCTCTGCGG	forward	39	67	44	19		59	58
		AA9_8N_rev	GATGATGATGGTCGACCTAACCGCGCCACACCG	reverse	33	71	61	17		61	71
	Forward primers include acg between the BstBI site and the ATG start codon to reconstitute the full AOX1 promoter.
	Reverse primers contain a TAA or TGA stop codon and a SalI restriction enzyme recognition site.
	5' homologous sequence to pPICZαA vector.
	3' homologous sequence to pPICZαA vector.
	BstBI restriction enzyme recognition site
	SalI restriction enzyme recognition site
	*The forward primer was designed for a truncated version of aa9e without a signal peptide.
